# Supplementary material for: The Wnt receptor Frizzled3 (FZD3) drives aggressive phenotypes in small cell lung cancer
Source: Respir Res. 2026 Mar 21;27:192. doi: 10.1186/s12931-026-03634-1 (PMC13126896; doi:10.1186/s12931-026-03634-1)
Supplement: Supplementary file 2 — Supplementary Material 2. [file 12931_2026_3634_MOESM2_ESM.xlsx]

## Sheet: Sheet1
Medical Record Number	Clinical Staging	Gender	Age (year)
A1	T3N0M0	male	64
A3	T4N2M1	male	42
A5	T2N0M0	male	70
A7	T1N0M0	male	79
A9	T2N1M0	male	64
A11	T3N1M0	male	68
A13	T2N1M0	female	50
A15	T2N0M0	female	49
B1	T3N0M0	male	62
B3	T1N0M0	male	72
B5	T2N1M0	male	77
B7	T1N1M0	male	67
B9	T1N0M0	male	70
B11	T1N0M0	male	50
B13	T1N0M0	male	72
B15	T4N0M1	male	73
C1	T2N2M0	female	67
C3	T1N0M0	male	65
C5	T2N0M0	male	63
C7	T3N1M0	male	70
C9	T2N0M0	male	61
C11	T3N1M0	male	64
C13	T1N2M0	male	58
C15	T2N1M0	male	73
D1	T1N2M0	male	53
D3	T1N0M0	male	72
D5	T3N1M0	male	50
D7	T1N0M0	female	68
D9	T1N0M0	male	54
D11	T1N0M0	male	72
D13	T4N0M1	male	68
D15	T1N0M0	male	61
E1	T1N0M0	male	60
E3	T3N1M0	male	67
E5	T1N0M0	male	73
E7	T3N0M0	male	59
E9	T3N0M0	male	69
E11	T3N0M0	male	68
E13	T3N0M0	male	54
E15	T1N0M0	female	43
F1	T2N0M0	male	62
F3	T4N1M1	male	69
F5	T4N1M1	male	68
F7	T1N1M0	male	50
F9	T1N0M0	male	67
F11	T3N1M0	male	63
F13	T1N0M0	male	65
F15	T2N2M0	male	61
G1	T2N1M0	male	72
G3	T1N2M0	male	54
G5	T1N0M0	male	68
G7	T3N1M0	male	52
G9	T1N0M0	female	63
G11	T1N0M0	male	56
G13	T2N2M0	female	59
G15	T2N2M0	male	64
H1	T2N2M0	male	59
H3	T3N1M0	male	64
H5	T2N0M0	female	52
H7	T1N1M0	male	64
H9	T1N0M0	male	70
H11	T1N0M0	male	50
H13	T1N0M0	male	66
H15	T4N0M1	male	69
I1	T3N1M0	male	61
I3	T1N2M0	male	55
I5	T1N0M0	male	67
I7	T4N0M1	male	68
I9	T3N1M0	male	63
I11	T1N0M0	male	66
I13	T3N0M0	male	63
I15	T3N1M0	male	66
J1	T2N0M0	male	61
J3	T3N1M0	male	57
J5	T1N0M0	male	63
J7	T2N0M0	male	62
J9	T1N0M0	male	71
J11	T3N1M0	male	63
J13	T3N0M0	male	51
J15	T2N0M0	male	64
