# Supplementary material for: The Wnt receptor Frizzled3 (FZD3) drives aggressive phenotypes in small cell lung cancer
Source: Respir Res. 2026 Mar 21;27:192. doi: 10.1186/s12931-026-03634-1 (PMC13126896; doi:10.1186/s12931-026-03634-1)
Supplement: Supplementary file 3 — Supplementary Material 3. [file 12931_2026_3634_MOESM3_ESM.csv]

GeneSymbol	Age	Gender	Stage	T	N	M	Survival Status£¨1£ºDeath 0£ºAlive£©	Month
15A_Tumor	70	Male	¢ó	T2	N2	M0	0	22.7
16A_Tumor	78	Male	¢ó	T3	N2	M0
18A_Tumor	50	Male	¢ò	T2	N0	M0	0	14.6
20A_Tumor	65	Male	¢ñ	T1	N0	M0	1	23.1
21A_Tumor	50	Male	¢ñ	T1	N0	M0	1	28.4
25A_Tumor	46	Male	¢ó	T3	N2	M0	1	21.2
26A_Tumor	44	Female	¢ó	T2	N2	M0	0	6
27A_Tumor	39	Male	¢ó	T4	N2	M0	0	17
28A_Tumor	61	Male	¢ó	T2	N2	M0
29A_Tumor	64	Male	¢ó	T2	N3	M0	1	12.2
31A_Tumor	56	Male	¢ò	T2	N1	M0	1	11.9
32A_Tumor	58	Male	¢ó	T1	N2	M0	1	8.2
33A_Tumor	57	Male	¢ó	T2	N2	M0	1	6.1
36A_Tumor	56	Male	¢ó	T1	N2	M0	1	4.2
4A_Tumor	43	Male	¢ó				0	13.3
5A_Tumor	54	Female	¢ò	T2	N0	M0	1	63.4
6A_Tumor	66	Female	¢ó	T2	N2	M0	0	8.4
B07-3747A_Tumor	62	Male	¢ó	T3	N2	M0	0	11
B08-3085A_Tumor	61	Male	¢ó	T3	N2	M0	0	1
B08-3256TA_Tumor	61	Male	¢ó	T3	N2	M0	0	11.9
B08-3483TA_Tumor	66	Male	¢ñ	T2	N0	M0	1	66.2
B08-3503TA_Tumor	63	Male	¢ó	T2	N2	M0	0	4
B08-3758TA_Tumor	70	Male	¢ñ	T2	N0	M0	1	65.5
B08-4386TA_Tumor	45	Male	¢ñ	T2	N0	M0	1	63.9
B08-4454TA_Tumor	55	Male	¢ò	T2	N1	M0	0	9.9
B08-4497TA_Tumor	51	Male	¢ò	T2	N1	M0	1	63.6
B08-4579TA_Tumor	52	Female	¢ò	T3	N0	M0	0	39.8
B09-450A_Tumor	66	Male	¢ó	T4	N2	M0	0	11.2
B10-144A_Tumor	64	Male	¢ó	T3	N2	M0	0	5
B10-158A_Tumor	36	Male	¢ó	T2	N2	M0	0	39.6
B10-1708A_Tumor	62	Male	¢ñ	T2	N0	M0	1	46.4
B10-2275A_Tumor	57	Male	¢ó	T3	N2	M0	0	26.1
B10-4914A_Tumor	52	Male	¢ô	T4	N2	M1	1	2.8
B10-5484A_Tumor	69	Male	¢ó	T1	N2	M0	1	1
B10-5656A_Tumor	55	Male	¢ó	T2	N2	M0	0	16.9
B10-5716A_Tumor	54	Male	¢ó	T2	N2	M0	0	5
B10-6017A_Tumor	47	Male	¢ó	T2	N2	M0	0	26
B11-1085A_Tumor	52	Male	¢ñ	T1	N0	M0	0	33.4
B11-2810A_Tumor	65	Male	¢ñ	T1	N0	M0	1	32.6
B11-283A_Tumor	64	Male	¢ó	T2	N2	M0	0	26.1
B11-4430A_Tumor	59	Male	¢ó	T4	N1	M0	1	30.1
B11-4A_Tumor	71	Male	¢ó	T1	N2	M0	1	37.8
B12-1353A_Tumor	75	Male	¢ó	T2	N2	M0	1	2
B12-1662A_Tumor	66	Female	¢ó	T2	N2	M0	1	22.9
B12-2013A_Tumor	60	Male	¢ó	T2	N2	M0	1	22.3
B12-703A_Tumor	45	Male	¢ó	T2	N2	M0	1	27.3
B12-738A_Tumor	53	Male	¢ó	T2	N2	M0	0	16.3
B12-814A_Tumor	55	Male	¢ò	T2	N2	M0	1	26.7
T11-548A_Tumor	58	Male	¢ó	T1	N2	M0	0	7.5
T12-3716A_Tumor	70	Male	¢ò	T2	N1	M0	1	20
GSM990205_Tumor	54	Male	¢ó	T2	N2	MX
GSM990211_Tumor	76	Male	¢ó	T4	N2	MX
GSM990219_Tumor	74	Male	¢ñ	T1	N0	MX
GSM990222_Tumor	71	Male	¢ñ	T2	N0	MX
GSM990231_Tumor	70	Female	¢ñ	T2	N0	MX
